# Supplementary material for: Dissecting the Methylomes of EGFR-Amplified Glioblastoma Reveals Altered DNA Replication and Packaging, and Chromatin and Gene Silencing Pathways
Source: Cancers (Basel). 2023 Jul 7;15(13):3525. doi: 10.3390/cancers15133525 (PMC10341082; doi:10.3390/cancers15133525)
Supplement: Supplementary file 1 [file cancers-15-03525-s001.zip]

Archive with 4 entries (4 files):
- Figure_S1.TIF
- Table_S1.pdf
- Table_S2.pdf
- Table_S3.pdf
